# Supplementary material for: Peering through the PSMA PET Lens: The Role of the European Association of Urology Biochemical Recurrence Risk Groups after Radical Prostatectomy
Source: Cancers (Basel). 2023 May 26;15(11):2926. doi: 10.3390/cancers15112926 (PMC10252094; doi:10.3390/cancers15112926)
Supplement: Supplementary file 1 [file cancers-15-02926-s001.zip]

Archive with 1 entries (1 files):
- cancers-2406103-supplementary.pdf
